# Supplementary material for: Can STEreotactic Body Radiation Therapy (SBRT) Improve the Prognosis of Unresectable Locally Advanced Pancreatic Cancer? Long-Term Clinical Outcomes, Toxicity and Prognostic Factors on 142 Patients (STEP Study)
Source: Curr Oncol. 2023 Jul 24;30(7):7073–88. doi: 10.3390/curroncol30070513 (PMC10378012; doi:10.3390/curroncol30070513)
Supplement: Supplementary file 1 [file curroncol-30-00513-s001.zip]

Archive with 1 entries (1 files):
- curroncol-2453440-supplementary.pdf
